# Supplementary material for: Stimulation of Cell Elongation by Tetraploidy in Hypocotyls of Dark-Grown Arabidopsis Seedlings
Source: PLoS One. 2015 Aug 5;10(8):e0134547. doi: 10.1371/journal.pone.0134547 (PMC4526521; doi:10.1371/journal.pone.0134547)
Supplement: S1 Table — (XLSX) [file pone.0134547.s004.xlsx]

## Sheet: Sheet1
S1 Table. Primer sets used for real time RT-PCR.
Locus	Forward primer	Reverse primer
At3g53980	CCGTCCCGTCGGTTACAAG	CCCAATGTTATCTCCTTCATCCT
At5g13900	CATCGATGTCAATGATGCTCAA	TAGAACGAGTCAAGCAAGCAAT
At2g18370	TGATCAATGGTCCATCTTGTCCTA	ACAACATGTGTACATTCGCCTACA
At5g05960	GCTGTGCTCGAGTGAAACAGAT	GGAGCTCCTAGCTGTGGAAGAAAG
At2g37870	CTAAACGCTGTAACATCCGAAACC	CAAATGCTCATAAGATCATGGAACA
At1g04820	TCGTCTTGTGAGAATGGGCTC	ATAACATGGCTACGAAAAGATAGAGAAGT
