# Supplementary material for: Stimulation of Cell Elongation by Tetraploidy in Hypocotyls of Dark-Grown Arabidopsis Seedlings
Source: PLoS One. 2015 Aug 5;10(8):e0134547. doi: 10.1371/journal.pone.0134547 (PMC4526521; doi:10.1371/journal.pone.0134547)
Supplement: S2 Table — Genes whose expression levels are twofold higher in the tetraploid plants compared to diploid plants are shown. (XLSX) [file pone.0134547.s005.xlsx]

## Sheet: Sheet1
S2 table. Genes induced greater than twofold in tetraploid plants compared to diploid plants.
ProbeName	AGI code	GeneSymbol	GeneName	Fold change (4x)vs.(2x)	p-value	FDR a
A_84_P521178				25.8495	0.00993052	0.0940922
A_84_P71314	AT1G54860		Glycoprotein membrane precursor GPI-anchored	10.0154	0.00788411	0.0896689
A_84_P13061	AT5G37990		probable S-adenosylmethionine-dependent methyltransferase	10.0049	0.0122196	0.0979343
A_84_P762010	AT3G28899		hypothetical protein	6.8422	0.000207309	0.0692311
A_84_P11448	AT1G18870	ICS2	Isochorismate synthase 2	6.40106	0.000728353	0.072312
A_84_P12563	AT2G44460	BGLU28	beta glucosidase 28	6.37001	0.00855694	0.0910311
A_84_P521598	AT2G22760		transcription factor bHLH19	6.16784	0.00111804	0.0761169
A_84_P792696				5.72386	0.00554111	0.0847231
A_84_P156185	AT3G25830	TPS-CIN	1,8-cineole synthase	5.66051	0.00407926	0.0818075
A_84_P767684				5.11773	0.00429509	0.0818075
A_84_P784586	AT3G25830	TPS-CIN	1,8-cineole synthase	4.97936	0.00340335	0.0796934
A_84_P542288	AT4G17470		putative palmitoyl-protein thioesterase	4.96111	0.0076898	0.0894725
A_84_P831354	AT4G17470		putative palmitoyl-protein thioesterase	4.94005	0.00862731	0.0911116
A_84_P20921	AT1G77520		O-methyltransferase family protein	4.58149	0.00507563	0.0836385
A_84_P59870	AT5G33390		glycine-rich protein	4.46539	0.00187744	0.0765364
A_84_P11171	AT5G37970		probable S-adenosylmethionine-dependent methyltransferase	4.35623	0.00206363	0.0768922
A_84_P548594	AT5G05840		hypothetical protein	4.33257	0.00397043	0.081504
A_84_P868236				4.06366	0.00832041	0.0903955
A_84_P14029	AT5G44440		FAD-binding and BBE domain-containing protein	4.02761	0.0129326	0.099421
A_84_P15993	AT5G63450	CYP94B1	cytochrome P450, family 94, subfamily B, polypeptide 1	3.93719	0.00392894	0.0814191
A_84_P15503	AT3G22830	HSFA6B	heat stress transcription factor A-6b	3.93471	0.00639252	0.0864059
A_84_P18355	AT3G21760	HYR1	UDP-glycosyltransferase HYR1	3.71847	0.00024789	0.0692311
A_84_P796276				3.52983	0.001112	0.0761169
A_84_P866267	AT3G55500	EXPA16	expansin A16	3.49376	0.000537599	0.0692311
A_84_P11841	AT3G55500	EXPA16	expansin A16	3.4441	0.00354	0.0806733
A_84_P850547				3.38498	0.0014384	0.0761169
A_84_P791243				3.30169	0.00593894	0.0859462
A_84_P600517	AT1G45015		MD-2-related lipid recognition domain-containing protein	3.29534	0.000664446	0.0713221
A_84_P17688	AT4G14695		hypothetical protein	3.28447	0.0131813	0.0998152
A_84_P12747	AT3G46700		glucuronosyl transferase-like protein	3.26507	0.00459459	0.0827635
A_84_P113022	AT3G05980		hypothetical protein	3.24244	0.00515988	0.0836385
A_84_P14520	AT3G01500	CA1	carbonic anhydrase 1	3.22265	0.0058436	0.0856647
A_84_P12116	AT5G37980		zinc-binding dehydrogenase family protein	3.20798	0.0104655	0.0944638
A_84_P13405	AT1G58270	ZW9	TRAF-like protein	3.20219	0.00245211	0.0768922
A_84_P23597	AT5G19610	GNL2	ARF guanine-nucleotide exchange factor GNL2	3.17416	0.00973513	0.0939542
A_84_P14928	AT5G24140	SQP2	squalene monooxygenase 2	3.14913	0.00908104	0.0921902
A_84_P850677	AT3G01500	CA1	carbonic anhydrase 1	3.14003	0.00882086	0.0916953
A_84_P15123	AT1G02310	MAN1	mannan endo-1,4-beta-mannosidase 1	3.13935	0.00597889	0.0859501
A_84_P21371	AT4G12530		bifunctional inhibitor/lipid-transfer protein/seed storage 2S albumin superfamily protein	3.1022	0.003012	0.078584
A_84_P809513	AT3G01500	CA1	carbonic anhydrase 1	3.09911	0.000865091	0.0745416
A_84_P757473	AT2G28560	RAD51B	DNA repair protein RAD51B	3.07999	0.00410392	0.0818075
A_84_P863231	AT3G01500	CA1	carbonic anhydrase 1	3.06629	0.00140586	0.0761169
A_84_P817093	AT1G58270	ZW9	TRAF-like protein	3.05305	0.000267431	0.0692311
A_84_P311113	AT5G43840	HSFA6A	heat stress transcription factor A-6a	3.04441	0.0119732	0.097354
A_84_P861274	AT5G66400	RAB18	dehydrin Rab18	3.03978	0.00202197	0.0768922
A_84_P805621	AT5G24780	VSP1	vegetative storage protein 1	3.01346	0.00768977	0.0894725
A_84_P17553	AT4G01460		transcription factor bHLH57	2.98692	0.00669115	0.0872724
A_84_P808818	AT5G24770	VSP2	vegetative storage protein 2	2.9822	0.0120928	0.0976937
A_84_P62640	AT3G48290	CYP71A24	cytochrome P450 71A24	2.93829	0.00910667	0.0922106
A_84_P809499	AT3G01500	CA1	carbonic anhydrase 1	2.92316	0.00248593	0.0768922
A_84_P856078	AT3G01500	CA1	carbonic anhydrase 1	2.92283	0.00622471	0.0861786
A_84_P63574	AT2G22960		putative serine carboxypeptidase-like 52	2.92233	0.00140365	0.0761169
A_84_P768619	AT5G34882		hypothetical protein	2.88917	0.0117979	0.0970711
A_84_P554127	AT1G06340		plant Tudor-like protein	2.86802	0.00398197	0.0816233
A_84_P257430	AT5G66800		hypothetical protein	2.86789	0.00174934	0.0761169
A_84_P11909	AT4G11210		disease resistance-responsive, dirigent domain-containing protein	2.85852	0.00446679	0.0823229
A_84_P74664	AT5G15290		casparian strip membrane protein 5	2.85766	0.00866941	0.0911427
A_84_P168383	AT5G49130		MATE efflux family protein	2.82696	0.00262059	0.0774148
A_84_P19248	AT3G01550	PPT2	phosphoenolpyruvate (pep)/phosphate translocator 2	2.81247	0.00299469	0.078584
A_84_P761848				2.7522	0.00905129	0.0921544
A_84_P19028	AT1G74930	ORA47	ethylene-responsive transcription factor ERF018	2.7072	0.00723735	0.0881093
A_84_P15769	AT4G33730		putative pathogenesis-related protein	2.6981	0.00997937	0.0942198
A_84_P757545				2.6812	0.0108924	0.0952787
A_84_P272130	AT2G04680		cysteine/histidine-rich C1 domain-containing protein	2.64996	0.00239074	0.0768922
A_84_P805566	AT5G24780	VSP1	vegetative storage protein 1	2.64666	0.00979565	0.0940922
A_84_P13338	AT1G18710	MYB47	myb domain protein 47	2.61844	0.00957178	0.0934124
A_84_P765827	AT4G37409		hypothetical protein	2.61271	0.00547667	0.0844225
A_84_P556074	AT1G70985		hydroxyproline-rich glycoprotein family protein	2.60067	0.000727685	0.072312
A_84_P22477	AT5G14340	MYB40	myb domain protein 40	2.58622	0.00713873	0.0877999
A_84_P789339				2.57449	0.00709494	0.0875071
A_84_P19780	AT5G64210	AOX2	alternative oxidase 2	2.55541	0.00254628	0.077071
A_84_P291304	AT1G29395	COR413IM1	cold regulated 314 inner membrane 1	2.53455	0.0114846	0.096855
A_84_P192414	AT5G51790		transcription factor bHLH120	2.52504	0.0132491	0.0999073
A_84_P273140	AT5G20670		hypothetical protein	2.52412	0.0013502	0.0761169
A_84_P13038	AT5G24100		Leucine-rich repeat protein kinase family protein	2.52312	0.00416071	0.0818075
A_84_P16804	AT5G15310	MYB16	myb domain protein 16	2.51438	0.000172382	0.0692311
A_84_P612186	AT2G03370		Glycosyltransferase family 61 protein	2.5141	0.0048391	0.0830443
A_84_P841924	AT5G60010		ferric reductase-like transmembrane component family protein	2.47396	0.00795104	0.0896733
A_84_P18942	AT1G62290		aspartic proteinase A2	2.46916	0.00879071	0.091624
A_84_P171073	AT1G35210		hypothetical protein	2.46152	0.011786	0.0970711
A_84_P833862				2.45609	0.00473571	0.0828619
A_84_P10151	AT5G04530	KCS19	3-ketoacyl-CoA synthase 19	2.45591	0.00080263	0.0733105
A_84_P761085	AT3G43833		hypothetical protein	2.4339	0.00936991	0.0929804
A_84_P14981	AT5G46240	KAT1	potassium channel KAT1	2.42153	0.000559051	0.0692311
A_84_P592130	AT4G33905		Peroxisomal membrane protein Mpv17/PMP22	2.41281	0.00724644	0.0881389
A_84_P786909	AT1G14700	PAP3	purple acid phosphatase 3	2.40537	0.000168572	0.0692311
A_84_P820317	AT1G68250		hypothetical protein	2.39255	0.00810631	0.0896984
A_84_P830028				2.37103	0.00953221	0.0934053
A_84_P822614	AT5G54250	CNGC4	cyclic nucleotide-gated ion channel 4	2.36943	0.0052117	0.083809
A_84_P13698				2.36782	0.00813941	0.089743
A_84_P15939	AT5G49330	MYB111	myb domain protein 111	2.35973	0.0024392	0.0768922
A_84_P24148	AT3G59010	PME61	pectinesterase 35	2.34413	0.0115279	0.0968841
A_84_P258160	AT1G51150	DegP6	DegP protease 6	2.34411	0.00158562	0.0761169
A_84_P785851	AT1G72140		putative peptide/nitrate transporter	2.3319	0.00252238	0.0768922
A_84_P12397	AT1G48930	GH9C1	glycosyl hydrolase 9C1	2.32201	0.00297128	0.078584
A_84_P102696	AT2G31560		hypothetical protein	2.3217	0.00400412	0.0816347
A_84_P513890	AT4G11780		hypothetical protein	2.29646	0.00608403	0.0860008
A_84_P598642	AT1G07135		glycine-rich protein	2.25601	0.0130483	0.099666
A_84_P14427	AT2G13950		cysteine/histidine-rich C1 domain family protein	2.24586	0.00865973	0.0911427
A_84_P262520	AT5G55620		hypothetical protein	2.22913	0.00433043	0.0819474
A_84_P23423	AT5G14360		ubiquitin-like superfamily protein	2.2291	0.00137403	0.0761169
A_84_P163793	AT3G15760		hypothetical protein	2.22153	0.00528247	0.0839993
A_84_P11475	AT1G14700	PAP3	purple acid phosphatase 3	2.21126	0.00180792	0.0761169
A_84_P153188				2.21068	0.00479233	0.0830443
A_84_P791084				2.19111	0.000734536	0.072312
A_84_P22274	AT3G63350	AT-HSFA7B	heat stress transcription factor A-7b	2.18658	0.000129645	0.0692311
A_84_P858027	AT2G03760	SOT12	sulphotransferase 12	2.18328	0.00479156	0.0830443
A_84_P21394	AT4G22200	KT2/3	potassium channel AKT2/3	2.18312	0.00641972	0.0864059
A_84_P16680	AT4G25820	XTH14	xyloglucan endotransglucosylase/hydrolase protein 14	2.174	0.010328	0.0944274
A_84_P12011	AT4G39800	MIPS1	myo-inositol-1-phosphate synthase 1	2.17396	0.0025233	0.0768922
A_84_P13709	AT3G50770	CML41	putative calcium-binding protein CML41	2.17338	0.0130799	0.0997214
A_84_P191624	AT5G41810		hypothetical protein	2.17105	0.00351698	0.0805332
A_84_P808253	AT5G66800		hypothetical protein	2.17014	0.00328116	0.0788475
A_84_P293504	AT2G17600		cysteine/histidine-rich C1 domain-containing protein	2.16319	0.0131849	0.0998152
A_84_P286640	AT3G48510		hypothetical protein	2.15748	0.00361049	0.0808054
A_84_P832537				2.15312	0.00661026	0.0870331
A_84_P753477				2.14152	1.33973e-05	0.0423122
A_84_P784554	AT3G59010	PME61	pectinesterase 35	2.13891	0.0018939	0.0765364
A_84_P511815	AT2G18193		P-loop containing nucleoside triphosphate hydrolases superfamily protein	2.12748	0.00665175	0.0871698
A_84_P849700	AT2G41640		Glycosyltransferase family 61 protein	2.12008	0.00185969	0.0765364
A_84_P16673	AT4G24340		phosphorylase family protein	2.1192	0.0114601	0.096855
A_84_P211628	AT2G40080	ELF4	hypothetical protein	2.11606	0.00288412	0.078584
A_84_P827553	AT2G39250	SNZ	AP2-like ethylene-responsive transcription factor SNZ	2.11029	0.000134223	0.0692311
A_84_P846972				2.1035	0.0060103	0.0860008
A_84_P814607	AT4G37410	CYP81F4	cytochrome P450, family 81, subfamily F, polypeptide 4	2.09985	0.0133427	0.0999715
A_84_P832053	AT1G31290	AGO3	protein ARGONAUTE 3	2.09423	0.00296546	0.078584
A_84_P843419	AT2G31560		hypothetical protein	2.08778	0.00214584	0.0768922
A_84_P572494	AT4G28703		cupin domain-containing protein	2.07823	0.00123682	0.0761169
A_84_P18856	AT5G17490	RGL3	DELLA protein RGL3	2.07152	0.0128928	0.099421
A_84_P241573	AT2G02950	PKS1	phytochrome kinase substrate 1	2.06782	0.00496146	0.0834736
A_84_P600168	AT5G01075		Glycosyl hydrolase family 35 protein	2.06768	0.0124361	0.0985935
A_84_P849705	AT2G41640		Glycosyltransferase family 61 protein	2.05949	0.000802145	0.0733105
A_84_P586474	AT2G39855		hypothetical protein	2.05946	0.0105324	0.0946189
A_84_P813019				2.0519	0.00492466	0.0833335
A_84_P17868	AT5G59660		putative receptor like kinase	2.04839	0.00656511	0.0869404
A_84_P18025	AT1G60090	BGLU4	beta glucosidase 4	2.04131	0.0102421	0.0943847
A_84_P821812	AT5G24580		heavy metal transport/detoxification domain-containing protein	2.03587	0.00273255	0.0781546
A_84_P132345	AT4G32340		tetratricopeptide repeat domain-containing protein-like protein	2.03333	7.92307e-06	0.0423122
A_84_P841720	AT5G59660		putative receptor like kinase	2.03093	0.00320977	0.0788475
A_84_P62700	AT5G06530	ABCG22	ABC transporter G family member 22	2.0234	0.00446015	0.0823229
A_84_P10971	AT4G12860	UNE14	EF hand calcium-binding family protein	2.02148	0.00428999	0.0818075
A_84_P13011	AT5G11420		hypothetical protein	2.01982	0.0057702	0.0853423
A_84_P802765				2.01308	0.00426904	0.0818075
A_84_P544465	AT1G26945	KDR	basic helix-loop-helix protein KIDARI	2.01157	0.00885826	0.0917597
A_84_P19825	AT5G04190	PKS4	phytochrome kinase substrate 4	2.00751	0.0111743	0.0961626
A_84_P601268	AT3G01600	NAC044	NAC domain containing protein 44	2.0049	0.00354207	0.0806733
A_84_P24073	AT3G28740	CYP81D11	cytochrome P450 CYP81D11	2.00306	0.000556586	0.0692311
a Benjamini and Hochberg FDR.
