# Supplementary material for: Stimulation of Cell Elongation by Tetraploidy in Hypocotyls of Dark-Grown Arabidopsis Seedlings
Source: PLoS One. 2015 Aug 5;10(8):e0134547. doi: 10.1371/journal.pone.0134547 (PMC4526521; doi:10.1371/journal.pone.0134547)
Supplement: S3 Table — Genes whose expression levels are twofold lower in the tetraploid plants compared to diploid plants are shown. (XLSX) [file pone.0134547.s006.xlsx]

## Sheet: Sheet1
S3 Table. Genes repressed greater than twofold in tetraploid plants compared to diploid plants.
ProbeName	AGI code	GeneSymbol	GeneName	Fold change (4x)vs.(2x)	p-value	FDR a
A_84_P11480	AT1G53480	MRD1	mto 1 responding down 1 protein	37.2646	0.000385264	0.0692311
A_84_P23433	AT1G49570	PER10	peroxidase	23.9263	0.00533171	0.0842779
A_84_P725341	AT1G53490		RING finger-containing protein HEI10	23.9056	0.00264455	0.0774465
A_84_P787920	AT3G44550	FAR5	fatty acyl-CoA reductase 5	12.8359	0.00651458	0.0867929
A_84_P270200	AT2G47200		hypothetical protein	11.4553	0.008824	0.0916953
A_84_P22839	AT1G73260	KTI1	kunitz trypsin inhibitor 1	11.137	0.000440976	0.0692311
A_84_P848499	AT5G35935		transposable element gene	10.2331	0.000762398	0.0724641
A_84_P188714	AT3G06390		hypothetical protein	9.45114	0.000646318	0.0707849
A_84_P562425	AT2G43390		hypothetical protein	9.00378	0.0116684	0.0970368
A_84_P836925	AT5G35935		transposable element gene	8.94976	0.00057893	0.0692311
A_84_P159795	AT1G19530		hypothetical protein	8.39452	0.00547176	0.0844225
A_84_P787299	AT4G39675		hypothetical protein	8.06533	0.00151947	0.0761169
A_84_P739644	AT1G70260		nodulin MtN21-like transporter UMAMIT36	7.88672	0.00852742	0.0910297
A_84_P840621	AT1G19530		hypothetical protein	7.8122	0.00547408	0.0844225
A_84_P839203	AT1G70260		nodulin MtN21-like transporter UMAMIT36	7.62001	0.0082848	0.0903955
A_84_P786320	AT5G35935		transposable element gene	7.45826	7.69587e-05	0.0663631
A_84_P155535	AT5G56100		glycine-rich protein / oleosin	7.37351	0.00559334	0.0848824
A_84_P286080	AT5G19410	ABCG23	ABC transporter G family member 23	7.1787	0.0124405	0.098602
A_84_P19658	AT5G24240		phosphatidylinositol 3- and 4-kinase / ubiquitin family protein	7.05402	0.00780296	0.0894725
A_84_P703109				6.78614	0.0026056	0.0774148
A_84_P17633	AT4G27290		G-type lectin S-receptor-like serine/threonine-protein kinase	6.76328	0.00820999	0.0899753
A_84_P17693	AT4G16260		putative beta-1,3-endoglucanase that interacts with the 30C02 cyst nematode effector. May play a role in host defense.	6.54861	0.0114476	0.096855
A_84_P17034	AT1G24430		HXXXD-type acyl-transferase-like protein	6.54788	0.00149676	0.0761169
A_84_P23050	AT3G04720	PR4	pathogenesis-related 4	6.51144	0.000962479	0.075706
A_84_P812535	AT4G11650	OSM34	osmotin-like protein OSM34	6.47304	0.01101	0.0956686
A_84_P518918	AT2G19610		RING/U-box superfamily protein	6.28431	0.00906038	0.0921544
A_84_P12575	AT2G23030	SNRK2.9	serine/threonine-protein kinase SNRK2.9	6.22349	0.000469492	0.0692311
A_84_P173301	AT5G49350		glycine-rich protein	6.21479	0.0109106	0.0952989
A_84_P13771	AT4G01430		nodulin MtN21-like transporter family protein	5.99791	0.00377654	0.0809632
A_84_P524641	AT4G39675		hypothetical protein	5.85647	0.00866854	0.0911427
A_84_P293424	AT2G05510		glycine-rich protein	5.81244	0.000582974	0.0692311
A_84_P863147				5.78931	0.00273235	0.0781546
A_84_P17864	AT2G23030	CYP86A1	cytochrome P450 86A1	5.72526	0.0085613	0.0910311
A_84_P18338	AT3G16770	EBP	ethylene-responsive transcription factor RAP2-3	5.72029	0.00169916	0.0761169
A_84_P829356	AT4G33610		glycine-rich protein	5.60665	0.00323451	0.0788475
A_84_P577170	AT5G64190		hypothetical protein	5.605	0.00860492	0.0911116
A_84_P297814	AT2G28780		hypothetical protein	5.54117	0.00149212	0.0761169
A_84_P246705	AT3G53980		Bifunctional inhibitor/lipid-transfer protein/seed storage 2S albumin superfamily protein	5.5356	0.000109818	0.0692311
A_84_P14142	AT5G09480		hydroxyproline-rich glycoprotein family protein	5.42307	0.0127687	0.0993987
A_84_P812308	AT1G80160		GLYOXYLASE I 7	5.4124	0.0123195	0.0983129
A_84_P246465	AT5G07475		cupredoxin superfamily protein	5.36159	0.0123497	0.0983129
A_84_P838440				5.29516	0.0100256	0.0942855
A_84_P147108	AT2G29620		hypothetical protein	4.99318	0.000318916	0.0692311
A_84_P503102	AT3G15440		hypothetical protein	4.99026	0.0018411	0.0765364
A_84_P287550	AT5G43180		hypothetical protein	4.94028	0.00534898	0.0842779
A_84_P17978	AT1G52120		jacalin-like lectin domain-containing protein	4.9082	0.0134102	0.0999715
A_84_P23078	AT3G21500	DXPS1	1-deoxy-D-xylulose 5-phosphate synthase 1	4.77594	0.000634814	0.0705089
A_84_P796693	AT1G53710		Calcineurin-like metallo-phosphoesterase superfamily protein	4.75331	0.00263272	0.0774148
A_84_P16011	AT5G14940		probable peptide/nitrate transporter	4.73557	0.000775295	0.0727295
A_84_P19861	AT1G64480	CBL8	calcineurin B-like protein 8	4.64156	0.00145035	0.0761169
A_84_P762109	AT3G44006		hypothetical protein	4.62743	0.00489948	0.0833335
A_84_P17832	AT5G49620	MYB78	myb domain protein 78	4.56426	0.0134087	0.0999715
A_84_P15009	AT5G54040		cysteine/histidine-rich C1 domain-containing protein	4.53268	0.00385272	0.0811559
A_84_P16333	AT2G29340		tropinone reductase-like protein	4.47737	0.00473237	0.0828619
A_84_P814324				4.45877	0.000547459	0.0692311
A_84_P20458	AT1G32450	NRT1.5	nitrate transporter 1.5	4.38825	0.00037989	0.0692311
A_84_P867244	AT5G44550		hypothetical protein	4.38154	0.00642938	0.0864059
A_84_P811724	AT2G33830		dormancy/auxin associated protein	4.33217	0.00109471	0.0761169
A_84_P24092	AT3G46130	MYB48	transcription factor MYB48	4.31978	0.00612753	0.0860008
A_84_P831307	AT1G32450	NRT1.5	nitrate transporter 1.5	4.31582	0.000324267	0.0692311
A_84_P12443	AT1G80440		F-box/kelch-repeat protein	4.285	0.000470454	0.0692311
A_84_P187664	AT2G22510		hydroxyproline-rich glycoprotein family protein	4.26992	0.00326238	0.0788475
A_84_P17106	AT1G34670	MYB93	myb domain protein 93	4.26529	0.00414803	0.0818075
A_84_P19812	AT5G20710	BGAL7	beta-galactosidase 7	4.21869	0.0067513	0.0872724
A_84_P799760				4.20297	0.00106503	0.0761169
A_84_P17063	AT1G30840	PUP4	purine permease 4	4.17534	0.00383581	0.0811559
A_84_P812107	AT4G37870	PCK1	phosphoenolpyruvate carboxykinase [ATP]	4.15111	0.00634611	0.0864059
A_84_P843797	AT3G01260		aldose 1-epimerase-like prtotein	4.13412	0.00160415	0.0761169
A_84_P22405	AT4G37870	PCK1	phosphoenolpyruvate carboxykinase [ATP]	4.06979	0.00800856	0.0896733
A_84_P812545	AT3G45590	SEN1	senescence-associated protein DIN1	4.04658	0.00844402	0.0907823
A_84_P17283	AT2G14210	AGL44	protein agamous-like 44	4.01909	0.00145193	0.0761169
A_84_P13568	AT2G33830		dormancy/auxin associated protein	4.00944	0.00114873	0.0761169
A_84_P20938	AT1G69880	TH8	thioredoxin H8	4.00849	0.000948462	0.0754655
A_84_P812103	AT4G37870	PCK1	phosphoenolpyruvate carboxykinase [ATP]	3.99714	0.00675194	0.0872724
A_84_P15349	AT2G24010	scpl23	serine carboxypeptidase-like 23	3.98532	0.000754363	0.072312
A_84_P96076	AT3G25790		myb-like transcription factor family protein	3.95349	0.00612088	0.0860008
A_84_P200714	AT5G10580		hypothetical protein	3.94087	0.000802435	0.0733105
A_84_P75644	AT2G05440	GRP9	glycine-rich protein 9	3.93855	0.00127463	0.0761169
A_84_P12655	AT3G07970	QRT2	polygalacturonase QRT2	3.92526	0.00500645	0.0834836
A_84_P811737	AT2G33830		dormancy/auxin associated protein	3.91936	0.00155325	0.0761169
A_84_P811729	AT2G33830		dormancy/auxin associated protein	3.86123	0.00121501	0.0761169
A_84_P544283	AT5G48175		hypothetical protein	3.84245	0.00955212	0.0934053
A_84_P12617	AT2G24430	NAC038	NAC domain containing protein 38	3.81728	0.00455928	0.0826085
A_84_P869953	AT3G44540	FAR4	fatty acid reductase 4	3.80776	0.00481288	0.0830443
A_84_P20167	AT2G39510		nodulin MtN21-like transporter family protein	3.79956	0.0004048	0.0692311
A_84_P21294	AT3G55090	ABCG16	ABC transporter G family member 16	3.79873	0.0101832	0.0942975
A_84_P21802	AT1G78780		pathogenesis-related protein	3.78455	0.00108449	0.0761169
A_84_P13572	AT3G01260		aldose 1-epimerase-like prtotein	3.77326	0.000833391	0.0739411
A_84_P595747	AT5G13900		lipid transfer-like protein VAS	3.77014	0.0044118	0.0822473
A_84_P19149	AT2G18370		non-specific lipid-transfer protein 8	3.72646	0.010437	0.0944638
A_84_P16068	AT1G33790		jacalin lectin family protein	3.71805	0.000117082	0.0692311
A_84_P860334	AT2G33830		dormancy/auxin associated protein	3.6848	0.00180483	0.0761169
A_84_P16672	AT4G24140		hydrolase, alpha/beta fold family protein	3.68235	0.00501714	0.0834836
A_84_P756036	AT2G14840		pseudogene, similar to phosphoenolpyruvate carboxykinase	3.68214	0.0117024	0.0970711
A_84_P530345	AT1G60110		jacalin-like lectin domain-containing protein	3.66598	0.0128721	0.099421
A_84_P501581	AT5G06080	LBD33	LOB domain-containing protein 33	3.6525	0.00297199	0.078584
A_84_P545044	AT5G03090		hypothetical protein	3.64691	0.00391758	0.0814191
A_84_P12094	AT5G24410	PGL4	6-phosphogluconolactonase 4	3.63443	0.00467226	0.0828352
A_84_P235233	AT4G36610		hydrolase, alpha/beta fold family protein	3.60195	0.00113603	0.0761169
A_84_P766833	AT5G28996		pseudogene, similar to ATP-dependent phosphoenolpyruvate carboxykinase	3.57383	0.00635748	0.0864059
A_84_P785012	AT2G47180	GolS1	galactinol synthase 1	3.56023	0.00172804	0.0761169
A_84_P16201	AT1G28650		GDSL esterase/lipase	3.54476	0.00419752	0.0818075
A_84_P537901	AT4G28410		tyrosine transaminase family protein	3.53534	0.00339081	0.0796934
A_84_P11975	AT4G30460		glycine-rich protein	3.50768	0.00216035	0.0768922
A_84_P721670				3.48169	0.0105897	0.09475
A_84_P813591	AT1G77120	ADH1	alcohol dehydrogenase 1	3.47476	0.00734376	0.0883987
A_84_P852521	AT1G78290		serine/threonine-protein kinase SRK2C	3.42407	0.0108487	0.0951633
A_84_P17486	AT3G49760	bZIP5	basic leucine-zipper 5	3.42051	0.00226355	0.0768922
A_84_P130216	AT2G37750		hypothetical protein	3.41786	5.04281e-05	0.0571972
A_84_P851517	AT5G56870	BGAL4	beta-galactosidase 4	3.41564	0.00164891	0.0761169
A_84_P69104	AT1G77145		hypothetical protein	3.38274	0.00585562	0.0856986
A_84_P803498				3.36495	0.0108852	0.0952648
A_84_P129946	AT3G04360		calcium-dependent lipid-binding family protein	3.342	0.00227996	0.0768922
A_84_P18210	AT2G13360	AGT	alanine--glyoxylate aminotransferase	3.33655	0.00929591	0.0928629
A_84_P16645	AT4G13480	MYB79	myb domain protein 79	3.30577	0.00469971	0.0828619
A_84_P17347	AT2G25450		1-aminocyclopropane-1-carboxylate oxidase-like protein	3.28375	0.00257472	0.077071
A_84_P23846	AT2G47180	GolS1	galactinol synthase 1	3.25085	0.00165759	0.0761169
A_84_P860972	AT2G25450		1-aminocyclopropane-1-carboxylate oxidase-like protein	3.23976	0.00157121	0.0761169
A_84_P13400	AT1G18100	E12A11	protein MOTHER of FT and TF 1	3.23397	0.000181375	0.0692311
A_84_P15784	AT4G37970	CAD6	cinnamyl-alcohol dehydrogenase 6	3.22891	0.0123122	0.0983129
A_84_P216988	AT2G15960		hypothetical protein	3.21027	0.00308041	0.078676
A_84_P229159	AT5G53900		Serine/threonine-protein kinase-like protein	3.1822	0.00454362	0.0826085
A_84_P787462	AT4G25860	ORP4A	OSBP(oxysterol binding protein)-related protein 4A	3.16003	0.00746203	0.088787
A_84_P18225	AT2G29330	TRI	tropinone reductase	3.15105	0.00424638	0.0818075
A_84_P245685	AT3G44300	NIT2	nitrilase 2	3.14456	0.00717627	0.0878539
A_84_P846960				3.13889	0.00808613	0.0896984
A_84_P786976	AT2G37750		hypothetical protein	3.13564	0.000887217	0.0745416
A_84_P20750	AT5G19890	PER59	peroxidase 59	3.12995	0.00290654	0.078584
A_84_P848759	AT4G28410		tyrosine transaminase family protein	3.10353	0.00940798	0.0931542
A_84_P88939	AT5G65510	AIL7	AINTEGUMENTA-like 7 protein	3.09319	0.00109808	0.0761169
A_84_P169033	AT1G65970	TPX2	thioredoxin-dependent peroxidase 2	3.0905	0.0129525	0.099421
A_84_P788213	AT3G21260		Glycolipid transfer protein family protein	3.05436	0.00236812	0.0768922
A_84_P13368	ATSBT5.2		Subtilisin-like serine endopeptidase family protein	3.05408	0.00146477	0.0761169
A_84_P812444	AT2G25450		1-aminocyclopropane-1-carboxylate oxidase-like protein	3.03921	0.00121206	0.0761169
A_84_P812437	AT2G25450		1-aminocyclopropane-1-carboxylate oxidase-like protein	3.021	0.00227656	0.0768922
A_84_P255680	AT5G05960		bifunctional inhibitor/lipid-transfer protein/seed storage 2S albumin superfamily protein	3.01729	0.00862423	0.0911116
A_84_P532027	AT1G21360	GLTP2	glycolipid transfer protein 2	3.00957	0.00564269	0.0848824
A_84_P754326	AT1G22065		hypothetical protein	2.98389	0.00219985	0.0768922
A_84_P751343	AT1G54660		pseudogene, similar to vetispiradiene	2.98359	0.00695795	0.0873692
A_84_P286710	AT3G45160		putative membrane lipoprotein	2.98229	0.00734808	0.0884071
A_84_P20085	AT2G35270	GIK	putative AT-hook DNA-binding protein	2.97802	0.00256429	0.077071
A_84_P23658	AT1G77120	ADH1	alcohol dehydrogenase 1	2.9704	0.0077873	0.0894725
A_84_P839982	AT1G63410		hypothetical protein	2.96959	0.0108148	0.0950755
A_84_P869669	AT4G36610		hydrolase, alpha/beta fold family protein	2.92821	0.00651139	0.0867929
A_84_P566753	AT2G03830	RGF8	hypothetical protein	2.91517	0.0114967	0.096855
A_84_P556737	AT5G65207		hypothetical protein	2.91286	0.00120536	0.0761169
A_84_P605309	AT3G43930		BRCT domain-containing DNA repair protein	2.9098	0.00988137	0.0940922
A_84_P213598	AT1G56320		hypothetical protein	2.89847	0.0130255	0.0996443
A_84_P12012	AT4G40010	SNRK2.7	SNF1-related protein kinase 2.7	2.88894	0.000431509	0.0692311
A_84_P12184	AT5G56870	BGAL4	beta-galactosidase 4	2.87406	0.000298713	0.0692311
A_84_P857022	AT1G80440		F-box/kelch-repeat protein	2.8425	0.0102665	0.0944274
A_84_P17091	AT1G59730	TH7	thioredoxin H7	2.82004	0.00808697	0.0896984
A_84_P177214	AT5G19600	SULTR3;5	sulfate transporter 3;5	2.80894	0.000233853	0.0692311
A_84_P23806	AT1G13600	bZIP58	basic leucine-zipper 58	2.80625	0.0117676	0.0970711
A_84_P11054	AT4G36040		chaperone protein dnaJ 11	2.79194	0.000655426	0.0708006
A_84_P517001	AT1G33055		hypothetical protein	2.7838	0.00206088	0.0768922
A_84_P17031	AT1G03850		glutaredoxin ATGRXS13	2.76306	0.00752278	0.0887953
A_84_P762364	AT3G60647		hypothetical protein	2.7601	0.00141035	0.0761169
A_84_P10505	AT1G78290		serine/threonine-protein kinase SRK2C	2.75991	0.0115612	0.0969229
A_84_P572544	AT5G03310	SAUR44	SAUR-like auxin-responsive protein	2.75837	0.00217291	0.0768922
A_84_P17794	AT5G39610	NAC6	NAC-domain transcription factor	2.75795	0.00180451	0.0761169
A_84_P21904	AT1G66020		terpenoid synthase 26	2.74357	0.0116751	0.0970368
A_84_P14878	AT5G04950	NAS1	nicotianamine synthase 1	2.74138	0.000501872	0.0692311
A_84_P209948	AT2G32870		TRAF-like family protein	2.73322	0.0131619	0.0998152
A_84_P810552	AT3G48360	BT2	TAC1-mediated telomerase activation pathway protein BT2	2.72879	0.00854049	0.0910297
A_84_P598269	AT4G01915		hypothetical protein	2.72231	0.00899378	0.0920346
A_84_P21264	AT3G48360	BT2	TAC1-mediated telomerase activation pathway protein BT2	2.71356	0.00563324	0.0848824
A_84_P786068	AT3G23430	PHO1	phosphate transporter PHO1	2.70677	2.31344e-05	0.0543092
A_84_P20425	AT4G12480	pEARLI 1	putative lipid transfer protein	2.69131	0.0129304	0.099421
A_84_P847356				2.69084	0.00500907	0.0834836
A_84_P863274	AT1G77120	ADH1	alcohol dehydrogenase 1	2.68968	0.0092233	0.0927313
A_84_P790558	AT1G60110		jacalin-like lectin domain-containing protein	2.6778	0.0102054	0.0943125
A_84_P850182				2.67724	0.00150376	0.0761169
A_84_P503304	AT4G25860	ORP4A	OSBP(oxysterol binding protein)-related protein 4A	2.67585	0.0117658	0.0970711
A_84_P14249	AT1G36060		ethylene-responsive transcription factor ERF055	2.6748	0.00638603	0.0864059
A_84_P13439	AT2G39980		HXXXD-type acyl-transferase-like protein	2.66798	0.0112464	0.0963936
A_84_P20157	AT2G18470	PERK4	proline-rich extensin-like receptor kinase 4	2.66522	0.00533799	0.0842779
A_84_P843965	AT5G11360		Interleukin-1 receptor-associated kinase 4 protein	2.66263	0.0062106	0.0861506
A_84_P20381	AT3G63110	IPT3	adenylate isopentenyltransferase 3	2.65318	0.00340215	0.0796934
A_84_P15709	AT4G19840	PP2-A1	protein PHLOEM protein 2-LIKE A1	2.64424	0.00191455	0.0768922
A_84_P22798	AT1G78320	GSTU23	glutathione S-transferase TAU 23	2.64232	0.00311567	0.0788299
A_84_P825292	AT2G14210	AGL44	protein agamous-like 44	2.63786	0.00289238	0.078584
A_84_P854620				2.63642	0.00396983	0.081504
A_84_P159375	AT4G38080		hydroxyproline-rich glycoprotein family protein	2.62755	0.0092492	0.0927359
A_84_P828586				2.62269	0.0118817	0.0972807
A_84_P21046	AT2G38600		HAD superfamily, subfamily IIIB acid phosphatase	2.62204	0.00373432	0.0809632
A_84_P823929	AT1G03850		glutaredoxin ATGRXS13	2.61591	0.00935367	0.0929804
A_84_P86269	AT3G21260		Glycolipid transfer protein family protein	2.61248	0.000255894	0.0692311
A_84_P843750	AT2G43670		carbohydrate-binding X8 domain-containing protein	2.61208	0.00425541	0.0818075
A_84_P19188	AT2G42850	CYP718	cytochrome P450, family 718	2.61031	0.0129142	0.099421
A_84_P17551	AT4G00880		SAUR-like auxin-responsive protein	2.60554	0.00900776	0.0920346
A_84_P560759	AT3G23430	PHO1	phosphate transporter PHO1	2.60096	0.000635077	0.0705089
A_84_P16885	AT5G49360	BXL1	bifunctional {beta}-D-xylosidase/{alpha}-L-arabinofuranosidase	2.59207	0.00107675	0.0761169
A_84_P14854	AT4G15910	DI21	drought-induced 21 protein	2.58802	0.0131809	0.0998152
A_84_P815024	AT2G46220		hypothetical protein	2.58384	0.000470773	0.0692311
A_84_P21521	AT1G18520	TET11	tetraspanin11	2.5749	0.0113089	0.0965106
A_84_P819117	AT2G29630	THIC	phosphomethylpyrimidine synthase	2.57053	0.00116567	0.0761169
A_84_P15742	AT4G27450		aluminum induced protein with YGL and LRDR motifs	2.5693	0.00184949	0.0765364
A_84_P52990	AT5G16570	GLN1;4	glutamine synthetase 1;4	2.56702	0.0082972	0.0903955
A_84_P11477	AT1G48690		auxin-responsive GH3 family protein	2.56039	0.00460067	0.0827853
A_84_P70834	AT2G27535		ribosomal protein L10A family protein	2.55484	0.0112679	0.0964777
A_84_P142559	AT5G08480		VQ motif-containing protein	2.54682	0.0129343	0.099421
A_84_P19244	AT3G05160		sugar transporter ERD6-like 10	2.52912	0.0104357	0.0944638
A_84_P522895	AT5G10210		hypothetical protein	2.51465	0.0014977	0.0761169
A_84_P13635	AT3G18400	NAC058	NAC domain containing protein 58	2.51165	0.00218665	0.0768922
A_84_P859712	AT5G59780	MYB59	myb domain protein 59	2.50724	0.00592362	0.0859462
A_84_P812032	AT1G28330	DYL1	dormancy-associated protein-like 1	2.50461	0.00587797	0.0857674
A_84_P847441	AT2G13360	AGT	alanine--glyoxylate aminotransferase	2.49604	0.0101796	0.0942975
A_84_P21980	AT2G16740	UBC29	ubiquitin-conjugating enzyme E2 29	2.48969	0.001019	0.075706
A_84_P609564	AT2G29950	ELF4-L1	protein ELF4-like 1	2.48667	0.00536145	0.0842779
A_84_P816785	AT4G19840	PP2-A1	protein PHLOEM protein 2-LIKE A1	2.48432	0.000387946	0.0692311
A_84_P13952	AT5G10570		transcription factor bHLH61	2.48226	0.00488585	0.083292
A_84_P563858	AT4G38340		nodule inception protein-like protein 3	2.4797	0.000298898	0.0692311
A_84_P14086	AT5G59780	MYB59	transcription factor MYB59	2.4763	0.0107202	0.0948972
A_84_P17691	AT4G15530	PPDK	pyruvate, phosphate dikinase 1	2.46996	0.00453666	0.0826085
A_84_P73804	AT5G62165	AGL42	protein agamous-like 42	2.4562	0.00706201	0.0875071
A_84_P594516	AT2G46740		D-arabinono-1,4-lactone oxidase-like protein	2.45411	0.00167572	0.0761169
A_84_P15632	AT3G58390		release factor 1 family protein	2.43131	0.00883694	0.0916953
A_84_P17164	AT1G68880	bZIP	basic leucine-zipper 8	2.42599	0.00930621	0.0928629
A_84_P830899	AT4G36060	bHLH11	transcription factor bHLH11	2.4174	0.000573253	0.0692311
A_84_P22907	AT2G29630	THIC	phosphomethylpyrimidine synthase	2.40804	0.00526086	0.0838978
A_84_P21474	AT4G15380	CYP705A4	cytochrome P450, family 705, subfamily A, polypeptide 4	2.40802	0.0035406	0.0806733
A_84_P15441	AT2G18050	HIS1-3	histone H1-3	2.40642	0.00429773	0.0818075
A_84_P20373	AT3G61210		S-adenosyl-L-methionine-dependent methyltransferases superfamily protein	2.40626	0.00183765	0.0765364
A_84_P18792	AT5G53870	ENODL1	early nodulin-like protein 1	2.40262	0.00661806	0.0870331
A_84_P820158	AT2G18050	HIS1-3	histone H1-3	2.40191	0.00474745	0.0828619
A_84_P803586	AT4G34881		hypothetical protein	2.39657	0.0125059	0.0987237
A_84_P151158	AT5G56550	OXS3	oxidative stress 3	2.39567	0.00162115	0.0761169
A_84_P847342	AT4G20050	QRT3	polygalacturonase QRT3	2.38909	0.0105771	0.09475
A_84_P534906	AT2G27240		aluminium activated malate transporter family protein	2.38369	0.00313815	0.0788299
A_84_P16823	AT1G01060	LHY	myb-related putative transcription factor	2.38356	0.00882931	0.0916953
A_84_P21831	AT1G15380		Lactoylglutathione lyase / glyoxalase I family protein	2.37631	0.00556061	0.0847733
A_84_P13685	AT3G45300	IVD	isovaleryl-CoA-dehydrogenase	2.37352	0.00198238	0.0768922
A_84_P850593	AT4G36040		chaperone protein dnaJ 11	2.36322	0.00185268	0.0765364
A_84_P847864	AT2G16740	UBC29	ubiquitin-conjugating enzyme E2 29	2.36063	0.00156583	0.0761169
A_84_P231009	AT1G01070		nodulin MtN21 /EamA-like transporter family protein	2.35562	0.0014395	0.0761169
A_84_P16592	AT3G61900	SAUR33	SAUR-like auxin-responsive protein	2.35355	0.0129354	0.099421
A_84_P15050	AT5G64100	PER69	peroxidase 69	2.3515	0.00580933	0.0853883
A_84_P786467	AT2G37870		protease inhibitor/seed storage/lipid transfer protein (LTP) family protein	2.34614	0.00799036	0.0896733
A_84_P18194	AT2G47600	MHX	magnesium/proton exchanger	2.3408	0.00366963	0.0809632
A_84_P847118	AT1G25530		transmembrane amino acid transporter family protein	2.33615	0.00156993	0.0761169
A_84_P21451	AT4G35090	CAT2	catalase 2	2.33483	0.00175845	0.0761169
A_84_P512586	AT1G53785		hypothetical protein	2.33272	0.000387782	0.0692311
A_84_P14201	AT1G60680		probable aldo-keto reductase 2	2.32885	0.00348569	0.0800322
A_84_P754765	AT1G58007		hypothetical protein	2.32859	0.00728634	0.0883168
A_84_P302890	AT4G36060	bHLH11	transcription factor bHLH11	2.32774	0.00156912	0.0761169
A_84_P20761	AT5G09220	AAP2	amino acid permease 2	2.32462	0.0105171	0.0946091
A_84_P791657	AT3G61900	SAUR33	SAUR-like auxin-responsive protein	2.32383	0.00596855	0.0859462
A_84_P10370	AT5G04230	PAL3	phenylalanine ammonia-lyase 3	2.32234	0.000901704	0.0751177
A_84_P545008	AT4G31875		hypothetical protein	2.31736	0.00100834	0.075706
A_84_P847404				2.31511	0.00330186	0.0790797
A_84_P854328	AT5G02020		hypothetical protein	2.31438	0.00481375	0.0830443
A_84_P10781	AT3G15650		alpha/beta-Hydrolases superfamily protein	2.3107	0.00524567	0.0838978
A_84_P20068	AT2G05540		glycine-rich protein	2.30574	0.0111407	0.0961039
A_84_P768104	AT5G44973		defensin-like protein 285	2.29707	0.0112383	0.0963699
A_84_P556409	AT3G60650		hypothetical protein	2.2951	0.011252	0.096417
A_84_P821906				2.29422	0.00777549	0.0894725
A_84_P14270	AT1G73040		Mannose-binding lectin superfamily protein	2.28653	0.00549539	0.0845104
A_84_P21485	AT4G37150	MES9	methyl esterase 9	2.2857	0.0127971	0.0994075
A_84_P833267	AT4G02850		phenazine biosynthesis PhzC/PhzF family protein	2.26794	0.00448924	0.0823229
A_84_P789684	AT4G34881		hypothetical protein	2.2662	0.00637935	0.0864059
A_84_P23679	AT1G80920	J8	chaperone protein dnaJ 8	2.26531	0.00637357	0.0864059
A_84_P223669	AT2G36120	DOT1	glycine-rich protein	2.26511	0.000238662	0.0692311
A_84_P176194	AT5G02090		hypothetical protein	2.26219	0.00238839	0.0768922
A_84_P817413	AT3G12500	HCHIB	basic chitinase B	2.25542	0.00395013	0.081504
A_84_P750377	AT1G21220		transposable element gene	2.253	0.00158467	0.0761169
A_84_P17141	AT1G50590		Pirin-like protein	2.24945	0.0121188	0.0976937
A_84_P23434	AT5G19040	IPT5	isopentenyltransferase 5	2.24826	0.00195209	0.0768922
A_84_P855610	AT2G37130	PER21	peroxidase	2.24603	0.000240457	0.0692311
A_84_P784738	AT5G51970		putative sorbitol dehydrogenase	2.24316	0.000859724	0.0745416
A_84_P16900	AT5G53820		Late embryogenesis abundant protein (LEA) family protein	2.2424	0.000505045	0.0692311
A_84_P11030	AT4G30450		glycine-rich protein	2.24124	0.00674934	0.0872724
A_84_P12278	AT1G12320		hypothetical protein	2.24088	0.000750248	0.072312
A_84_P603601	AT4G02850		phenazine biosynthesis PhzC/PhzF family protein	2.24067	0.0091696	0.0924561
A_84_P17678	AT4G38530	PLC3	putative phosphoinositide phospholipase C 3	2.23961	0.00448014	0.0823229
A_84_P851319	AT5G59780	MYB59	transcription factor MYB59	2.23867	0.00750921	0.0887953
A_84_P809484	AT5G15950		S-adenosylmethionine decarboxylase proenzyme 2	2.23786	0.0103654	0.0944638
A_84_P14529	AT3G01970	WRKY45	WRKY DNA-binding protein 45	2.23203	0.00643467	0.0864059
A_84_P14421	AT2G41510	CKX1	cytokinin dehydrogenase 1	2.22545	0.00852546	0.0910297
A_84_P754199	AT1G67328		other RNA	2.2193	0.000358437	0.0692311
A_84_P18331	AT3G04530	PPCK2	phosphoenolpyruvate carboxylase kinase 2	2.21822	0.00408569	0.0818075
A_84_P751278		pseudogene, lipase, similar to lipase Arab-1		2.21689	0.00101219	0.075706
A_84_P97076	AT1G80380		D-glycerate 3-kinase	2.2059	0.000418448	0.0692311
A_84_P16421	AT3G10590		SANT DNA-binding domain-containing protein	2.20441	0.0133705	0.0999715
A_84_P19081	AT1G25530		transmembrane amino acid transporter family protein	2.20211	0.00681182	0.0873692
A_84_P765637	AT4G31248		other RNA	2.19907	0.000326905	0.0692311
A_84_P13105	AT5G49780		leucine-rich repeat protein kinase-like protein	2.19757	0.00831596	0.0903955
A_84_P302850	AT2G37870		protease inhibitor/seed storage/lipid transfer protein (LTP) family protein	2.19409	0.000688036	0.0720173
A_84_P237923	AT1G68470		Exostosin family protein	2.19252	0.00563273	0.0848824
A_84_P55070	AT4G13030		P-loop containing nucleoside triphosphate hydrolases superfamily protein	2.18655	0.000581555	0.0692311
A_84_P23021	AT2G29090	CYP707A2	abscisic acid 8'-hydroxylase 2	2.1853	0.00485468	0.0831391
A_84_P205218	AT3G48340		KDEL-tailed cysteine endopeptidase CEP2	2.18197	0.0088188	0.0916953
A_84_P548483	AT4G14250		structural constituent of ribosome	2.18158	0.00376363	0.0809632
A_84_P512324	AT5G41290		receptor-like protein kinase-related family protein	2.17762	0.00249671	0.0768922
A_84_P789365	AT3G61060	PP2-A13	phloem protein 2-A13	2.17671	0.0113917	0.0967774
A_84_P856904	AT4G16190		Papain family cysteine protease	2.17418	0.00500305	0.0834836
A_84_P860356	AT1G80920	J8	chaperone protein dnaJ 8	2.16143	0.00451478	0.0825093
A_84_P16167	AT1G22500		putative C3HC4-type RING zinc finger protein	2.16049	0.00258436	0.077071
A_84_P18229	AT2G27550	ATC	protein CENTRORADIALIS-like	2.15929	0.000583929	0.0692311
A_84_P18256	AT2G30840		2-oxoglutarate (2OG) and Fe(II)-dependent oxygenase-like protein	2.15874	0.00671626	0.0872724
A_84_P23218	AT3G62930		monothiol glutaredoxin-S6	2.15809	0.00334152	0.0795119
A_84_P21662	AT5G61750		RmlC-like cupins superfamily protein	2.15778	0.0123525	0.0983129
A_84_P572181	AT2G34000		KH and zinc finger CCCH domain-containing protein	2.15742	0.00147833	0.0761169
A_84_P13990	AT5G26010		putative protein phosphatase 2C 72	2.157	0.00520526	0.083809
A_84_P198764	AT3G49790		Carbohydrate-binding protein	2.15448	4.18078e-05	0.0557871
A_84_P20378	AT3G62410	CP12-2	calvin cycle protein CP12-2	2.14734	0.0113174	0.0965106
A_84_P13252	AT5G23000	KCR2	beta-ketoacyl reductase 2	2.14669	0.00408384	0.0818075
A_84_P14423	AT2G43100	IPMI2	isopropylmalate isomerase 2	2.14556	0.0079261	0.0896733
A_84_P14650	AT3G49960	PER35	peroxidase 35	2.14457	0.00703319	0.0875071
A_84_P754489	AT1G49032		hypothetical protein	2.14375	0.000441446	0.0692311
A_84_P21935	AT1G59740		probable peptide/nitrate transporter	2.14256	0.00174222	0.0761169
A_84_P850541	AT4G02520	GSTF2	glutathione S-transferase F2	2.13596	0.00140123	0.0761169
A_84_P15402	AT2G16060	HB1	non-symbiotic hemoglobin 1	2.13538	0.00852419	0.0910297
A_84_P106016	AT1G15125		S-adenosyl-L-methionine-dependent methyltransferase	2.13326	0.00344507	0.0797452
A_84_P765846	AT4G34881		hypothetical protein	2.13085	0.0122972	0.0982244
A_84_P20678	AT5G51970		putative sorbitol dehydrogenase	2.13042	0.000494297	0.0692311
A_84_P13306	AT1G03090	MCCA	methylcrotonoyl-CoA carboxylase subunit alpha	2.12778	0.00709514	0.0875071
A_84_P113912	AT4G00670		Remorin family protein	2.1272	0.00778273	0.0894725
A_84_P12190	AT5G58660		oxidoreductase, 2OG-Fe(II) oxygenase family protein	2.12467	0.0094359	0.0932046
A_84_P23733	AT1G80050	APT2	adenine phosphoribosyl transferase 2	2.123	0.00894401	0.0919336
A_84_P858464	AT3G10020		hypothetical protein	2.1211	0.000625885	0.0700559
A_84_P826127				2.11513	0.00194186	0.0768922
A_84_P834435	AT4G00940		Dof zinc finger protein DOF4.1	2.11502	0.00151348	0.0761169
A_84_P811676	AT4G16190		papain family cysteine protease	2.11113	0.00849091	0.0909126
A_84_P571870	AT5G02930		F-box/RNI-like superfamily protein	2.11002	0.00415477	0.0818075
A_84_P14149	AT2G17820	HK1	histidine kinase 1	2.10927	0.0107813	0.094973
A_84_P750294	AT1G07390	RLP1	receptor like protein 1	2.10658	0.00589015	0.0858082
A_84_P10281	AT1G50310	STP9	sugar transporter 9	2.10548	0.0126088	0.0989065
A_84_P858917				2.10333	0.00377709	0.0809632
A_84_P14010	AT5G39090		HXXXD-type acyl-transferase-like protein	2.10287	0.00376352	0.0809632
A_84_P128706	AT3G48080		lipase class 3 family protein / disease resistance protein-related protein	2.10062	0.00285079	0.078584
A_84_P23646	AT1G23730	BCA3	beta carbonic anhydrase 3	2.09627	0.00489831	0.0833335
A_84_P19988	AT1G12780	UGE1	UDP-D-glucose/UDP-D-galactose 4-epimerase 1	2.09444	0.00266998	0.0777836
A_84_P846461	AT3G17510	CIPK1	CBL-interacting serine/threonine-protein kinase 1	2.08842	0.0025284	0.0768922
A_84_P20293	AT3G12500	HCHIB	basic chitinase B	2.08352	0.00498402	0.0834836
A_84_P811555	AT2G05915		hypothetical protein	2.07891	0.0104425	0.0944638
A_84_P570378	AT2G28690		hypothetical protein	2.07747	0.00641248	0.0864059
A_84_P12642	AT3G10020		hypothetical protein	2.07563	0.00405713	0.0818075
A_84_P220958	AT1G16310		cation efflux family protein	2.07499	0.00013407	0.0692311
A_84_P159165	AT1G17030		hypothetical protein	2.07492	0.00494926	0.0834531
A_84_P131876	AT5G54980		hypothetical protein	2.07464	0.000348972	0.0692311
A_84_P18364	AT3G12750	ALIS1	ALA-interacting subunit1	2.07433	0.00132307	0.0761169
A_84_P223589	AT4G16000		hypothetical protein	2.07091	0.00159426	0.0761169
A_84_P24016	AT3G22750		protein kinase family protein	2.07005	0.0119621	0.097354
A_84_P559517	AT1G28330	DYL1	dormancy-associated protein-like 1	2.06946	0.00420104	0.0818075
A_84_P804582	AT2G36120	DOT1	glycine-rich protein	2.06854	0.00132933	0.0761169
A_84_P813469	AT2G15890	MEE14	maternal effect embryo arrest 14 protein	2.06852	0.00317051	0.0788299
A_84_P818252	AT2G16060	HB1	non-symbiotic hemoglobin 1	2.06448	0.00864898	0.0911427
A_84_P10477	AT1G13080	CYP71B2	cytochrome P450 71B2	2.06309	0.00869142	0.0911661
A_84_P803184	AT3G10020		hypothetical protein	2.06262	0.000911101	0.0751177
A_84_P814035	AT1G80380		D-glycerate 3-kinase	2.0613	0.00053492	0.0692311
A_84_P17216	AT1G30220	INT2	putative inositol transporter 2	2.05975	0.00310817	0.0788299
A_84_P22966	AT2G44480	BGLU17	beta glucosidase 17	2.05676	0.00462415	0.0828132
A_84_P785087	AT2G33770	PHO2	putative ubiquitin-conjugating enzyme E2 24	2.05565	0.00232508	0.0768922
A_84_P271180	AT1G53490		RING finger-containing protein HEI10	2.05555	0.0114618	0.096855
A_84_P20099	AT2G23240		plant EC metallothionein-like protein, family 15	2.05294	0.00326853	0.0788475
A_84_P14212	AT1G22990		heavy-metal-associated domain-containing protein	2.05012	0.00340192	0.0796934
A_84_P540713	AT5G42825		hypothetical protein	2.04871	0.00117535	0.0761169
A_84_P763587	AT4G12550	AIR1	auxin-Induced in Root cultures 1	2.0475	0.0040898	0.0818075
A_84_P19369	AT3G47500	CDF3	cyclic DOF factor 3	2.04574	0.010554	0.0946796
A_84_P14783	AT4G24780		putative pectate lyase 18	2.04498	0.00579512	0.0853423
A_84_P785309	AT1G22500		putative C3HC4-type RING zinc finger protein	2.04485	0.00693679	0.0873692
A_84_P173571	AT1G73165	CLE1	protein CLAVATA3/ESR-related 1	2.04154	0.00143851	0.0761169
A_84_P801256	AT2G43150		Proline-rich extensin-like family protein	2.04042	0.00324109	0.0788475
A_84_P856422	AT1G12780	UGE1	UDP-D-glucose/UDP-D-galactose 4-epimerase 1	2.03967	0.00377319	0.0809632
A_84_P851624	AT4G11320		putative cysteine proteinase	2.03471	0.0108764	0.0952269
A_84_P255900	AT3G43890		cysteine/histidine-rich C1 domain-containing protein	2.03108	0.00202743	0.0768922
A_84_P118262	AT2G46220		hypothetical protein	2.02848	0.000220754	0.0692311
A_84_P820477	AT1G62810		copper amine oxidase 1	2.024	0.00137134	0.0761169
A_84_P760111	AT3G30875		pseudogene, putative multidrug resistance protein	2.02395	0.00302732	0.078584
A_84_P297904	AT2G41230		hypothetical protein	2.02367	0.00138715	0.0761169
A_84_P70894	AT5G01840	OFP1	ovate family protein 1	2.02241	0.00416725	0.0818075
A_84_P14999	AT1G64370		hypothetical protein	2.02132	0.000687519	0.0720173
A_84_P19509	AT4G23890		hypothetical protein	2.01928	0.000175917	0.0692311
A_84_P16612	AT4G02520	GSTF2	glutathione S-transferase F2	2.0185	0.000558695	0.0692311
A_84_P20420	AT4G11320		putative cysteine proteinase	2.0169	0.00991663	0.0940922
A_84_P23323	AT1G43790	TED6	tracheary element differentiation-related 6 protein	2.01543	0.0116726	0.0970368
A_84_P825981	AT1G71692	AGL12	agamous-like MADS-box protein AGL12	2.0151	0.000515595	0.0692311
A_84_P14751	AT4G12910	scpl20	serine carboxypeptidase-like 20	2.01487	0.0118995	0.0973328
A_84_P20107	AT2G32270	ZIP3	zinc transporter 3	2.01421	0.00189344	0.0765364
A_84_P23176	AT3G53100		GDSL esterase/lipase	2.01364	0.00346864	0.0799265
A_84_P812071				2.01044	0.00955821	0.0934053
A_84_P12488	AT1G32250		putative calcium-binding protein CML17	2.00915	0.00118859	0.0761169
A_84_P265830	AT4G14020		Rapid alkalinization factor (RALF) family protein	2.00459	0.00118095	0.0761169
A_84_P159095	AT1G33700		Beta-glucosidase, GBA2 type protein	2.00387	2.78471e-05	0.0557385
A_84_P157075	AT5G58360	OFP3	ovate family protein 3	2.00329	0.0073061	0.0883168
A_84_P813465	AT2G15890	MEE14	maternal effect embryo arrest 14 protein	2.00311	0.00513435	0.0836385
A_84_P153218	AT4G21780		hypothetical protein	2.00253	0.00235151	0.0768922
A_84_P77119	AT2G35150	EXL1	EXORDIUM like 7	2.0005	0.00356937	0.0807454
a Benjamini and Hochberg FDR.
