# Supplementary material for: Stimulation of Cell Elongation by Tetraploidy in Hypocotyls of Dark-Grown Arabidopsis Seedlings
Source: PLoS One. 2015 Aug 5;10(8):e0134547. doi: 10.1371/journal.pone.0134547 (PMC4526521; doi:10.1371/journal.pone.0134547)
Supplement: S4 Table — (XLSX) [file pone.0134547.s007.xlsx]

## Sheet: TableS1
S4 Table. Repressed gene groups associated with lipid transport/localization/binding in tetraploid plants
Locus	Description	GO term a			Fold change	FDR b
At5g56100	Glycine-rich protein / oleosin		L		-7.4	0.085
At3g53980	Lipid transfer protein type 4 c	T	L	B	-5.5	0.069
At5g13900	Lipid transfer protein type 5 c	T	L	B	-3.8	0.082
At2g18370	Lipid transfer protein type 1 c	T	L	B	-3.7	0.094
At4g25860	Oxysterol binding protein-related protein 4A (ORP4A)			B	-3.2	0.089
At1g18100	Protein MOTHER of FT and TF 1 (E12A11)			B	-3.2	0.069
At3g21260	Glicoipid transfer protein family protein	T	L	B	-3.1	0.077
At5g05960	Lipid transfer protein type 4 c	T	L	B	-3	0.091
At1g21360	Glicoipid transfer protein 2 (GLTP2)	T	L	B	-3	0.085
At4g12480	Putative lipid transfer protein (EARLT1)	T	L	B	-2.7	0.099
At2g37870	Lipid transfer protein type 5 c	T	L	B	-2.3	0.09
At2g27550	Protein CENTRORADIALIS-like (ATC)			B	-2.2	0.069
At4g12550	Auxin induced root cultures 1 (AIR1)	T	L	B	-2	0.082
a T, Lipid transport; L, Lipid localization; B, Lipid binding.
b Benjamini and Hochberg FDR.
c Gene products putatively implicated in cuticle formation [20].

## Sheet: Table1
	Light	Dark
Top	1.08	1.18
Middle	1.26	1.44
Bottom	1.13	1.29
